# Supplementary material for: Computational Discovery of Dual-Target LDHA/BRD4 Inhibitors Targeting the Lactate–Kla–B7-H3 Immunosuppressive Axis Through AI-Driven Virtual Screening
Source: Pharmaceuticals (Basel). 2026 May 7;19(5):736. doi: 10.3390/ph19050736 (PMC13209555; doi:10.3390/ph19050736)
Supplement: Supplementary file 1 [file pharmaceuticals-19-00736-s001.zip › Table S1.xlsx]

## Sheet: Table S1
Table S1.Complete list of predicted binding pockets for LDHA and BRD4 identified by the UniSite model.
Targe	Drug Score	Center Coordinates	Residue Id
LDHA	0.971753	[47.89789713360089, 14.928677411790105, 38.81310870642334]	25+26+27+28+29+30+31+50+51+52+53+82+94+95+96+97+98+115+118+119+135+136+137+139+160+164+192+246+247+251
LDHA	0.952149	[50.0068486607444, 10.848137959576684, 21.25664956642151]	21+46+83+84+86
LDHA	0.887766	[38.528247140189634, 16.17074866795532, 48.211176025773085]	137+164+168+192+194+233+234+237+238+241+245+247
LDHA	4.99e-05	[53.2068076515406, 14.920515567829982, 39.246306720960845]	28+50+52+96+97+111+115+118+119+246
LDHA	1.3e-05	[40.38721514131014, 18.05513916908603, 49.16762572160169]	105+164+192+194+234+237+238+241+247
LDHA	4.19e-06	[40.14422833382814, 16.26225258807534, 47.39068949054032]	137+164+192+237+238+241+247
LDHA	2.8e-06	[38.872557027302655, 15.877824285899024, 47.55403279547377]	137+164+165+168+192+237+238+241+247
LDHA	2.57e-06	[44.94218773016027, 18.128028153280916, 46.48716522840055]	108+115+137+192+237+238+241+247
LDHA	2.37e-06	[40.14422833382814, 16.26225258807534, 47.39068949054032]	137+164+192+237+238+241+247
LDHA	2.32e-06	[40.14422833382814, 16.26225258807534, 47.39068949054032]	137+164+192+237+238+241+247
LDHA	2.32e-06	[44.24727135956943, 15.77557341171645, 44.06138861926331]	115+137+164+241+247
LDHA	2.15e-06	[39.927935253207586, 15.878755999590808, 46.37196995490834]	137+164+192+237+241+247
LDHA	1.85e-06	[42.081427579783494, 17.260783108319337, 45.90676249743213]	115+137+164+192+234+237+238+241+247
LDHA	1.58e-06	[39.399641949825394, 16.613548716134815, 47.80272298554482]	137+164+192+234+237+238+241+247
LDHA	1.42e-06	[39.29433127968677, 17.01984810707507, 47.977228602584496]	137+164+192+194+234+237+238+241+247
LDHA	1.41e-06	[40.14422833382814, 16.26225258807534, 47.39068949054032]	137+164+192+237+238+241+247
LDHA	9.26e-07	[38.802537890339586, 15.302848726539667, 48.14998573169883]	164+192+238+241+247
LDHA	6.19e-07	[40.196059861718126, 16.295468282450514, 47.32944306856371]	137+164+192+238+241+247
LDHA	5.9e-07	[40.4219984913229, 15.320405472860998, 49.62771481777993]	192+238+241+247
BRD4	0.999114	[-8.119456285589845, -4.3888885079927755, 2.3482419651260393]	81+82+92+145+146
BRD4	0.997763	[-12.691909908154361, -3.650271677038914, -0.5565556394872212]	82+83+87+92+94+97+136+139+140+146+153
BRD4	0.997626	[-14.539476397487304, -14.96097892932574, -1.483127335478761]	89+90+93+94+95
BRD4	0.984132	[-11.1489543054751, 9.589397761105468, -22.304452082596345]	57+58+59+63+64+114+117+118+119+120
BRD4	0.974411	[-8.46800455512877, -5.969345589642492, -1.6314055915883583]	81+82+85+87+88+92+146
BRD4	0.172772	[-15.445768587845517, -13.510093897989153, -2.942832838361158]	89+90+93+94+95+98
BRD4	2.49e-05	[-9.325507501588358, 0.8235197067365635, -5.861659175584208]	62+81+82+85+86+87+92+146
BRD4	2.12e-05	[-8.558088823212206, 10.504175929941804, -12.380759926141394]	59+63+64+148
BRD4	1.27e-05	[-9.325507501588358, 0.8235197067365635, -5.861659175584208]	62+81+85+86+87+92+146
BRD4	8.46e-06	[-7.6388624845088104, 1.0189047047246966, -8.527572979079041]	62+63+81+91
BRD4	3.6e-06	[-14.822554128034888, -16.48172923645014, -4.4336421412241664]	42+89+90+93+94+95
BRD4	3.52e-06	[-9.27931682996999, 0.8205381046538801, -4.656451606916153]	62+81+82+85+86+87+92+145+146
BRD4	3.21e-06	[-9.911758892737732, 0.0718445419686187, -4.135224037032054]	62+81+85+87+92+94+145+146
BRD4	3e-06	[-12.283145286578463, -3.8840338300436987, -6.432697908794778]	62+91+93+94+95
BRD4	2.82e-06	[-10.714838813828457, 0.4887476060351296, -5.189120422587057]	62+81+85+92+139
BRD4	2.7e-06	[-14.822554128034888, -16.48172923645014, -4.4336421412241664]	42+89+90+93+94+95
BRD4	2.6e-06	[-8.955743260686704, 1.1796906123696478, -3.8627856957090296]	62+81+82+85+92+145+146
BRD4	2.53e-06	[-10.623177864919635, -8.882899879576534, 1.0951507787730768]	81+89+90+93+94+95+145
BRD4	2.36e-06	[-10.36982004270332, -0.19235357713452372, -4.063476808751612]	62+81+92+93+94+146
BRD4	2.21e-06	[-8.955743260686704, 1.1796906123696478, -3.8627856957090296]	62+81+82+85+92+145+146
BRD4	2.12e-06	[-7.8972309698827825, -0.8363145172988734, -6.2888525778298865]	62+81+85+91+92
BRD4	1.91e-06	[-10.5057876193066, -7.980629957818069, 1.82832450783408]	81+89+92+93+94+95+145
BRD4	1.84e-06	[-12.283145286578463, -3.8840338300436987, -6.432697908794778]	62+91+93+94+95
BRD4	1.34e-06	[-9.708756043681829, -7.400497203572765, 2.0370296091263778]	81+89+92+93+94+145
BRD4	8.76e-07	[-9.62378492977468, -0.05955179848513121, -6.206003882231048]	62+81+85+92+94
For LDHA, 19 potential binding pockets were identified from a single chain of the homotetrameric structure; for BRD4, 25 potential binding pockets were identified. Each pocket is characterized by its center coordinates (x, y, z), drug score, and key lining residues. Pockets with drug scores ≥ 0.8 (LDHA: 3 pockets; BRD4: 5 pockets) were selected for subsequent virtual screening.
